# Supplementary material for: TREM2 is a receptor for non-glycosylated mycolic acids of mycobacteria that limits anti-mycobacterial macrophage activation
Source: Nat Commun. 2021 Apr 16;12:2299. doi: 10.1038/s41467-021-22620-3 (PMC8052348; doi:10.1038/s41467-021-22620-3)
Supplement: Supplementary file 3 — Source Data [file 41467_2021_22620_MOESM3_ESM.xlsx]

## Sheet: Figure 1
Figure 1b
TREM2 + DAP12									DAP12
GFP(% increase)		H37Ra		H37Rv		BCG			GFP(% increase)		H37Ra		H37Rv		BCG
Mycobacteria (μg/ml)	0	0.8	0	0.8	0	0.8	0		Mycobacteria (μg/ml)	0	0.4	10.1	0.4	0	0.4	10.1
	6.25	137.5	141.7	125	125	43.3	77.5			6.25	2.2	0	0.4	0	0	0
	12.5	198.3	216.7	216.7	177.5	70	103.3			12.5	2.2	0	0	0	0	0
	25	335.8	283.3	363.3	208.3	87.5	131.7			25	5.7	0.9	0	0	0	0
	50	510	391.7	416.7	283.3	99.2	158.3			50	9.6	0.9	0.4	0	0.6	0.5
	100	542.1	550	441.7	443.4	139.2	179.2			100	13.6	3.1	0.4	0	0.9	0

## Sheet: Figure 2b
Figure 2b
GFP(% increase)	nontreat		ppt		C:M			M:W
Serial diluted fractions	0	0	0	0	0		0	0	0
	90.5	49.4	26.7	20	30		37.5	0	0
	214	255.1	56.7	46.7	311.3		262.5	0	0
	674.8	683	126.7	108	562.5		600	0	0

## Sheet: Figure 2c
Figure 2c
GFP(% increase)	nontreat		ppt		C:M			M:W
Serial diluted fractions	0	0	0	0	0		0	0	0
	140	130	26.7	20	30		37.5	0	0
	523.3	533.3	56.7	46.7	311.3		262.5	0	0
	600	533.3	126.7	108	562.5		600	0	0

## Sheet: Figure 2e
Figure 2e
GFP(% increase)		TREM2 DAP12		DAP12
Abg(μg/ml)	0	0	5	1.1	0
	6.3	5.6	3.9	2.8	3.3
	12.5	0.6	0.6	0	0
	25	1.7	6.7	0	0
	50	10	3.9	0	1.1
	100	10.6	8.3	0	0

## Sheet: Figure 2f
Figure 2f
GFP(% increase)		TREM2 DAP12		DAP12
PGN (μg/ml)	0	0	5	1.1	0
	6.3	16.7	11.1	0	8.3
	12.5	0	16.1	3.9	0
	25	35.6	25.6	0	0
	50	47.8	38.9	3.9	0
	100	22.2	50	2.8	0.6

## Sheet: Figure 2g
Figure 2g
GFP(% increase)		TREM2 DAP12		DAP12
LAM (μg/ml)	0	0	5	1.1	0
	6.3	3.3	3.9	1.1	0
	12.5	3.3	5	4.4	3.9
	25	2.2	7.8	3.3	0
	50	5	7.8	5	3.9
	100	8.3	6.1	3.3	2.8

## Sheet: Figure 2h
Figure 2h
TREM2 + DAP12							DAP12
GFP(% increase)		MA		TDM			GFP(% increase)		MA		TDM
Lipids (μg/ml)	0	0	12.5	0	12.5		Lipids (μg/ml)	0	0.03	0	0.03	0
	63	250	263.9	65.3	81.9			63	0	0	0.09	0
	125	305.6	309.7	77.8	95.8			125	0	0.06	0.03	0.1
	250	493.1	518.1	100	104.2			250	0	0.09	0	0.13
	500	501.4	659.7	101.4	95.8			500	0	0	0	0.04
	1000	604.2	566.7	120.8	138.9			1000	0.08	0	0.1	0.08

## Sheet: Figure 2i
Figure 2i
GFP(% increase)		MA		TDM
Lipids (μg/ml)	0	0	0	1.8	0.1
	63	0	0	217.5	204
	125	0	0	236.3	246.3
	250	0	0	257.5	274.5
	500	0	0	333.3	289.2
	1000	0	0	327.5	268.7

## Sheet: Figure 2j
Figure 2j
GFP(% increase)		BCG MA		R.equi MA		behenic acid
Lipids (μg/ml)	0	0	0	0	0	0	0
	0.004	20	14.4	16.7	0	0	0
	0.008	42.2	31.1	18.9	6.8	0	0
	0.016	33.3	18.9	68.9	63.3	0	0
	0.032	70	57.8	105.6	103.3	0.3	0
	0.063	170	177.8	94.4	96.7	2.7	0
	0.125	157.8	175.6	187.8	188.9	7.9	4.4
	0.25	200	251.1	272.2	270	21.1	9.7
	0.5	237.8	381.1	278.9	360	14.4	10.1

## Sheet: Figure 2k
Figure 2k
GFP(% increase)		BCG MA			THA			PA			HBA
Lipids (μg/ml)	0	0	0	0	0	0	0	0	0	0	0	0	0
	63	305.4	318.2	306.8	215.9	227.3	238.6	0	0	0	0	0	0
	250	397.7	420.5	409.1	284.1	272.7	295.5	0	0	0	0	0	0
	1000	497.2	500	488.6	363.6	352.3	375	0	0	0	0	0	0

[truncated: 42 more sheets: Figure 3b, Figure 3c, Figure 4a, Figure 4b, Figure 4c, Figure 5a, Figure 5b, Figure 5d, Figure 5e, Figure 5f, Figure 5g, Figure 5i, Figure 5j, Figure 5k, Figure 6a, Figure 6b, Figure 6c, Figure 6e, Figure 7a, Figure 7b …]
